# Supplementary material for: Development of a Nutrition Environment Assessment Tool for Latino Ethnic Stores
Source: Int J Environ Res Public Health. 2022 Feb 7;19(3):1860. doi: 10.3390/ijerph19031860 (PMC8834718; doi:10.3390/ijerph19031860)
Supplement: Supplementary file 1 [file ijerph-19-01860-s001.zip]

Archive with 1 entries (1 files):
- ijerph-1557439-supplementary.pdf
